# Supplementary material for: Automated Nuclear Morphometry: A Deep Learning Approach for Prognostication in Canine Pulmonary Carcinoma to Enhance Reproducibility
Source: Vet Sci. 2024 Jun 17;11(6):278. doi: 10.3390/vetsci11060278 (PMC11209399; doi:10.3390/vetsci11060278)
Supplement: Supplementary file 1 [file vetsci-11-00278-s001.zip]

Archive with 1 entries (1 files):
- vetsci-2994029-supplementary.pdf
